# Supplementary material for: Loss of function of the carbon catabolite repressor CreA leads to low but inducer‐independent expression from the feruloyl esterase B promoter in Aspergillus niger
Source: Biotechnol Lett. 2021 Mar 18;43(7):1323–36. doi: 10.1007/s10529-021-03104-2 (PMC8197723; doi:10.1007/s10529-021-03104-2)
Supplement: Supplementary file 5 — Supplementary material 5 (XLSX 17.8 kb) [file 10529_2021_3104_MOESM5_ESM.xlsx]

## Sheet: Blad1
PfaeB-amdS mutants
# mutant	Phenotype on	Allyl alcohol (40 mM)	Lux assay fold induction (20h)		Mutation
	MM+glucose	7 days	- FA	+ FA	in creA
JR11.1	wt	++++
JR11.1 U#1	yellow	+	4.58214	3.48341	G→C, TGC→TCC, Cys → Ser AA 78
JR11.1 U#2	yellow	±	4.67786	4.5923	C→T, CGT→TGT, Arg → Cys AA 117
JR11.1 U#3	ΔcreA	-	6.59286	4.31079	as wt
JR11.1 U#4	yellow	+	4.32714	3.89817	CG→TT, CGT→TTT, Arg → Phe AA 87
JR11.1 U#6	ΔcreA	-	8.45071	3.50009	ΔT→ frameshift after AA 130
JR11.1 U#7	ΔcreA	-	10.5986	4.15454
JR11.1 U#9	extra yellow	±	0.92797	4.21937	AC→CT, CAC→CCT, His → Pro AA 90
JR11.1 U#10	not yellow	±	5.38354	3.10683	T→C, CTC→CCC, Leu → Pro AA 80
JR11.1 U#11	yellow	+	5.12816	4.33311	C→T, CGT→TGT, Arg → Cys AA 87
JR11.1 U#12	ΔcreA	-	9.65014	4.19547	A→T, AAG→TAG, Lys → STOP AA 113
JR11.1 U#15	yellow	+	4.39899	4.38345	ΔCTT, CGCTTC → CGC, ΔPhe AA115
JR11.1 U#16	not yellow	+	5.21068	2.89187	C→T, CAC→TAC, His → Tyr AA 128
JR11.1 U#17	yellow	+	5.23593	4.24224	G→C, TGT→TCT, Cys → Ser AA 106
JR11.1 U#18	yellow	+	3.78211	3.1837	C→T, CGT→TGT, Arg → Cys AA 117
JR11.1 U#19	extra yellow	+++	2.56494	1.24289	as wt
JR11.1 U#20	yellow	-	4.83405	4.49206	C→T, CGT→TGT, Arg → Cys AA 117
JR11.1 U#21	not yellow	-	4.65729	3.40322
JR11.1 U#23	yellow	-	3.66585	4.01613
JR11.1 U#24	yellow	+	3.76554	3.7374
JR11.1 U#25	?	-	6.34338	0.434038
JR11.1 U#27	ΔcreA	-	8.06954	3.8606
JR11.1 U#28	yellow	+	4.31508	4.2659
JR11.1 U#29	ΔcreA	±	9.4682	3.46918
JR11.1 U#30	ΔcreA	-	10.485	3.72196
JR11.1 U#31	ΔcreA	-	9.95761	3.79425
JR11.1 U#32	yellow	+	3.51995	3.66854
JR11.1 U#33	yellow	+	5.69202	3.52492
JR11.1 U#34	ΔcreA	-	12.1995	3.35496
JR11.1 U#35	yellow	+	3.71571	4.98095
JR11.1 U#36	yellow	+	4.34051	3.93447
JR11.1 U#37	?	-	7.71781	3.70163	A→T, AAG→TAG, Lys → STOP AA 113
JR11.1 U#38	ΔcreA	+	8.41198	4.66869
JR11.1 U#40	yellow	+	3.94115	3.2808
JR11.1 U#41	?	-	8.86863	3.93283
JR11.1 U#42	ΔcreA	-	2.25276	3.45082
JR11.1 U#43	?	-	7.29095	2.78262
JR11.1 U#44	ΔcreA	±	10.8599	5.67262
JR11.1 U#45	not yellow	+	4.02856	3.00218
JR11.1 U#47	yellow	+	5.15894	4.32738
JR11.1 U#48	wt	+	6.95369	3.35773	A→T, AAG→TAG, Lys → STOP AA 113
JR11.1 U#49	ΔcreA	-	9.51859	3.80399
JR11.1 U#50	ΔcreA	-	9.14351	4.18387
JR11.1 U#51	yellow	-	3.93216	4.53944
JR11.1 U#52	ΔcreA	-	10.5245	4.04197
JR11.1 U#53	yellow	+	5.29354	4.0207
JR11.1 U#54	ΔcreA	±	16.1357	6.61275
JR11.1 U#55	not yellow	-	4.39477	4.32644
JR11.1 U#56	yellow	+	4.69543	5.80861
JR11.1 U#57	ΔcreA	-	7.15757	5.45728
JR11.1 U#59	ΔcreA	-	7.68597	4.75622
JR11.1 U#60	not yellow	+	3.89087	5.02191
JR11.1 U#61	yellow	+	2.76169	5.7312
JR11.1 U#62	ΔcreA	-	9.12464	4.21562
JR11.1 U#63	ΔcreA	-	7.58023	3.96906
JR11.1 U#64	ΔcreA	-	9.66189	4.41025
JR11.1 U#65	ΔcreA	-	10.687	4.22176
JR11.1 U#66	ΔcreA	-	10.2779	4.61774
JR11.1 U#67	ΔcreA	-	10.1404	4.14486
JR11.1 U#69	yellow	±	4.04077	2.46077
JR11.1 U#71	extra yellow	+	3.51642	3.60071
JR11.1 U#72	ΔcreA	-	8.54587	3.4541
JR11.1 U#73	ΔcreA	-	8.72537	3.74295
JR11.1 U#74	ΔcreA	±	6.06965	2.63346
JR11.1 U#75	yellow	+	7.06342	2.91449
JR11.1 U#76	ΔcreA	-	3.81364	3.86251
JR11.1 U#77	ΔcreA	-	8.71383	3.74818
JR11.1 U#78	ΔcreA	±	10.2143	5.23107
JR11.1 U#79	extra yellow	+	3.82875	2.47533	as wt
JR11.1 U#82	yellow	+	12.9689	3.30691
JR11.1 U#83	?	+	4.94841	2.95905
JR11.1 U#84	yellow	+	3.73495	4.06984
JR11.1 U#85	yellow	+	4.50733	4.18564
JR11.1 U#86	not yellow	+	2.45018	1.36722
JR11.1 U#87	ΔcreA	-	5.55185	3.01961
JR11.1 U#88	ΔcreA	-	8.21143	3.59069
JR11.1 U#89	yellow	-	6.60597	3.80755
JR11.1 U#90	ΔcreA	-	3.78781	2.89592
JR11.1 U#92	yellow	+	3.12133	4.10419
JR11.1 U#93	ΔcreA	-	8.73757	4.35199
JR11.1 U#94	ΔcreA	-	7.72154	3.71996
JR11.1 U#95	ΔcreA	±	7.72047	3.96705
JR11.1 U#96	extra yellow	++	2.04169	4.2334	A→G, AAG→GAG, Lys → Glutamic acid AA 102
JR11.1 U#97	ΔcreA	-	11.4488	3.53979
JR11.1 U#98	ΔcreA	-	9.65099	3.54987
JR11.1 U#99	yellow	-	6.41213	4.15677
JR11.1 U#101	yellow	+	4.55528	3.88157
JR11.1 U#103	ΔcreA	+	10.7562	3.65789
JR11.1 U#104	extra yellow	+	2.55982	2.56737	T→A, TGT→AGT, Cys → Ser AA 106
JR11.1 U#105	ΔcreA	+	7.36093	4.04571
JR11.1 U#106	extra yellow	±	0.642367	2.84602
JR11.1 U#107	ΔcreA	-	7.42926	3.94472
JR11.1 U#108	ΔcreA	-	6.49225	2.75172
JR11.1 U#109	ΔcreA	+	7.23368	3.47141
JR11.1 U#110	not yellow	+	4.64288	2.62434
JR11.1 U#111	not yellow	+	8.14884	6.02046
JR11.1 U#112	ΔcreA	+	6.84989	3.11709
JR11.1 U#113	yellow	+	1.28804	3.79114
JR11.1 U#114	ΔcreA	+	5.65278	3.80707
JR10.2	wt	++++	1	1	wt
JR10.2 U#1	yellow	++	8.6088	2.46442	C→T, CGT→TGT, Arg → Cys AA 117
JR10.2 U#2	n.d.	±	4.04279	3.07269	G→A, TGT→TAT, Cys → Tyr AA 106
JR10.2 U#24	n.d.	±	5.15077	2.51849	Δ184 bp→ after AA 4
JR10.2 U#25	n.d.	-	7.38509	2.26572	insertion C→ frameshift after AA 73
JR10.2 U#29	n.d.	±	3.75102	2.89803	G→T, TGT→TTT, Cys → Phe AA 106
JR10.2 U#39	n.d.	+	10.8651	2.12156	ΔC→ frameshift after AA 85
JR10.2 U#40	n.d.	+	7.42543	2.45867	A→T, AAG→TAG, Lys → STOP AA 113
JR10.2 U#63	n.d.	±	6.76863	2.86604	A→T, AAG→TAG, Lys → STOP AA 113
JR10.2 U#66	n.d.	±	3.44915	3.4245	G→C, TGC→TCC, Cys → Ser AA 78
JR10.2 U#80	n.d.	+	5.0986	2.51495	insertion C→ frameshift after AA 166
JR10.2 U#92	n.d.	±	6.48602	2.53073	as wt
JR10.2 U#98	n.d.	+	3.28921	1.63944	as wt
JR10.2 U#100	n.d.	-	6.61762	2.5996	A→T, AAG→TAG, Lys → STOP AA 113
