# Supplementary material for: Loss of function of the carbon catabolite repressor CreA leads to low but inducer‐independent expression from the feruloyl esterase B promoter in Aspergillus niger
Source: Biotechnol Lett. 2021 Mar 18;43(7):1323–36. doi: 10.1007/s10529-021-03104-2 (PMC8197723; doi:10.1007/s10529-021-03104-2)
Supplement: Supplementary file 6 — Supplementary material 6 (XLSX 31.2 kb) [file 10529_2021_3104_MOESM6_ESM.xlsx]

## Sheet: diffs
Chromosome	Position	NRRL3v1	MW2.1	U34	U43	U112	U114	U115	JR10.2	JR10.2_U1
chr_1_1	874368	C	=	=	=	=	=	=	=	T	1
chr_1_2	1390765	A	=	=	=	=	=	=	=	G	2
chr_1_2	1423580	A	=	=	=	=	=	=	=	G	3
chr_2_1	1108309	A	=	=	=	=	=	=	=	G	4
chr_2_2	346592	A	T	T	T	T	T	T	T	=	5
chr_2_2	829765	A	=	=	=	=	=	=	=	G	6
chr_2_2	838464	C	=	=	=	=	=	=	=	T	7
chr_2_2	847521	CA	C	C	C	=	C	C	C	=	8
chr_2_2	1301850	C	=	=	=	=	=	=	=	T	9
chr_2_2	1345440	G	=	=	=	=	=	=	=	T	10
chr_2_2	1846987	G	=	=	=	=	=	=	=	T	11
chr_2_2	3466514	T	G	G	G	G	=	=	=	G	12
chr_3_1	44	T	TA	TA	TA	=	TA	=	TA	TAA	13
chr_3_1	59	T	=	TA	=	=	=	=	TA	=	14
chr_3_1	510451	A	=	=	=	=	=	=	=	T	15
chr_3_1	894803	A	=	=	=	=	=	=	=	G	16
chr_3_1	1003898	G	=	=	=	=	=	=	=	A	17
chr_3_2	38984	A	C	C	C	=	C	C	C	=	18
chr_3_2	78762	A	=	=	=	=	=	=	=	G	19
chr_3_2	660719	A	=	=	=	=	=	=	=	G	20
chr_3_2	674141	A	=	=	=	=	=	=	=	G	21
chr_3_2	955505	CC	GT	GT	CT	=	=	=	=	GT	22
chr_3_2	967691	CA	C	=	=	=	=	C	C	=	23
chr_3_2	1429620	C	=	=	=	=	=	=	=	T	24
chr_3_2	1485674	A	=	=	=	=	=	=	=	G	25
chr_3_2	1678195	T	=	=	=	=	=	=	=	A	26
chr_3_2	1992396	GTT	=	=	=	=	=	=	=	G	27
chr_4_1	16	T	=	=	=	=	TAAAACCCTA	=	TA	=	28
chr_4_2	1014542	A	=	=	=	=	=	=	=	G	29
chr_4_2	2216951	G	=	=	=	=	=	=	=	A	30
chr_4_2	2583017	A	ACC	ACC	ACC	ACC	ACC	ACC	ACC	=	31
chr_4_2	2766869	G	=	=	=	=	=	=	=	A	32
chr_4_2	2952388	A	=	=	=	=	=	=	=	ACTG	33
chr_4_2	3130181	G	=	=	=	=	=	=	=	A	34
chr_4_2	3523243	T	=	=	=	=	=	=	=	C	35
chr_5_1	753117	T	=	=	=	=	=	=	=	C	36
chr_5_2	133166	A	=	=	=	=	=	=	=	T	37
chr_5_2	724637	T	=	=	=	=	=	=	=	C	38
chr_5_2	1033520	C	=	=	=	=	=	=	=	T	39
chr_5_2	1577477	C	=	=	=	=	=	=	=	T	40
chr_5_2	1707985	A	=	=	=	=	=	=	=	G	41
chr_5_2	1780165	C	=	=	=	=	=	=	=	A	42
chr_6_1	1385752	GT	=	=	=	=	=	=	=	G	43
chr_6_1	3207285	T	TATCACG	=	=	TATCACG	=	=	=	TATCACG	44
chr_6_1	3452789	C	=	=	=	=	=	=	=	A	45
chr_7_1	40	T	=	=	TA	=	=	=	=	TA	46
chr_7_1	365938	G	GA	GA	GA	GA	GA	GA	=	GA	47
chr_7_1	1048423	G	=	=	=	=	=	=	=	A	48
chr_7_2	1863539	C	=	=	=	=	=	=	=	T	49
chr_7_2	2043316	C	=	=	=	=	=	=	=	T	50
chr_7_2	2632138	CT	=	=	=	=	=	=	=	C	51
chr_7_2	2798140	T	=	=	=	=	=	=	=	A	52
chr_7_2	2807018	G	GT	=	=	=	=	=	=	GT	53
chr_7_2	2807026	G	GT	GT	GT	=	GT	=	GT	GTT	54
chr_8_2	532193	T	=	=	=	=	=	=	=	A	55
chr_8_2	554704	AT	=	=	=	=	=	=	=	A	56
chr_8_2	884614	A	=	=	=	=	=	=	=	T	57
chr_8_2	1600832	A	=	=	=	=	=	=	=	T	58
chr_8_2	1645736	A	=	=	=	=	=	=	=	G	59
chr_8_2	2078948	T	=	=	=	=	=	=	=	A	60
chr_8_2	2258209	A	=	=	=	=	=	=	=	C	61
chr_8_2	2869882	C	=	=	=	=	=	=	=	T	62
chr_8_2	2900726	GT	=	=	=	=	=	=	=	AA	63
chr_8_2	3122418	T	=	=	=	=	=	=	=	A	64
chr_8_2	3394722	T	TTTA	=	=	=	=	TTTA	=	TTTA	65
chr_8_2	3394752	G	GT	GT	=	=	GT	GT	GT	=	66
chr_1_1	58	T	TA	=	=	=	TA	=	=	=
chr_1_1	8929	TA	T	T	T	T	T	T	T	T
chr_1_1	38220	C	=	T	=	=	=	=	=	=
chr_1_1	146512	C	A	A	A	A	A	A	A	A
chr_1_1	227275	C	A	A	A	A	A	A	A	A
chr_1_1	310332	A	T	T	T	T	T	T	T	T
chr_1_1	403821	T	G	G	G	G	G	G	G	G
chr_1_1	486742	T	=	C	=	=	=	=	=	=
chr_1_1	534338	C	=	=	=	T	=	=	=	=
chr_1_1	575372	G	A	A	A	A	A	A	A	A
chr_1_1	617283	A	G	G	G	G	G	G	G	G
chr_1_1	677661	G	=	=	=	=	=	C	=	=
chr_1_1	782582	CA	C	C	C	C	C	C	C	C
chr_1_1	841809	A	C	C	C	=	C	C	C	C
chr_1_1	841813	CA	GG	GG	GG	=	GG	GG	GG	GG
chr_1_1	1002969	G	GC	GC	GC	GC	GC	GC	GC	GC
chr_1_1	1047452	C	T	T	T	T	T	T	T	T
chr_1_1	1094178	T	A	A	A	A	A	A	A	A
chr_1_1	1295264	G	A	A	A	A	A	A	A	A
chr_1_1	1295266	C	T	T	T	T	T	T	T	T
chr_1_1	1572033	T	G	G	G	G	G	G	G	G
chr_1_1	1607268	A	G	G	G	G	G	G	G	G
chr_1_1	1607270	A	G	G	G	G	G	G	G	G
chr_1_2	7446	C	T	T	T	=	T	T	=	=
chr_1_2	31975	T	=	C	=	=	=	=	=	=
chr_1_2	55472	A	G	G	G	G	G	G	G	G
chr_1_2	121507	G	=	T	=	=	=	=	=	=
chr_1_2	151006	A	G	G	G	G	G	G	G	G
chr_1_2	161801	A	C	C	C	C	C	C	C	C
chr_1_2	169960	T	C	C	C	C	C	C	C	C
chr_1_2	184848	T	C	C	C	C	C	C	C	C
chr_1_2	215677	T	A	A	A	A	A	A	A	A
chr_1_2	351619	A	T	T	T	T	T	T	T	T
chr_1_2	397152	A	G	G	G	G	G	G	G	G
chr_1_2	435341	T	G	G	G	G	G	G	G	G
chr_1_2	586081	G	GA	GA	GA	GA	GA	GA	GA	GA
chr_1_2	622730	G	A	A	A	A	A	A	A	A
chr_1_2	682448	G	A	A	A	A	A	A	A	A
chr_1_2	698610	C	T	T	T	T	T	T	T	T
chr_1_2	718975	A	=	=	T	=	=	=	=	=
chr_1_2	736135	T	C	C	C	C	C	C	C	C
chr_1_2	807716	T	G	G	G	G	G	G	G	G
chr_1_2	839073	A	C	C	C	C	C	C	C	C
chr_1_2	938988	G	GA	GA	GA	GA	GA	GA	GA	GA
chr_1_2	1033048	T	A	A	A	A	A	A	A	A
chr_1_2	1037370	A	=	T	=	=	=	=	=	=
chr_1_2	1230563	T	C	C	C	=	C	C	C	C
chr_1_2	1317121	T	=	=	=	=	=	C	=	=
chr_1_2	1333500	A	=	=	=	=	C	=	=	=
chr_1_2	1334103	T	=	=	=	=	=	G	=	=
chr_1_2	1593005	T	G	G	G	G	G	G	G	G
chr_1_2	1656981	T	G	G	G	G	G	G	G	G
chr_1_2	1709146	C	A	A	A	A	A	A	A	A
chr_1_2	1736176	G	=	=	=	T	T	=	=	=
chr_2_1	56	T	TA	=	=	=	=	TA	TA	TA
chr_2_1	86905	C	=	=	=	T	T	=	=	=
chr_2_1	114152	A	G	G	G	G	G	G	G	G
chr_2_1	158580	T	=	=	A	=	=	=	=	=
chr_2_1	588786	A	=	=	=	=	=	T	=	=
chr_2_1	650217	T	=	=	=	=	=	G	=	=
chr_2_1	886808	G	T	T	T	T	T	T	T	T
chr_2_1	1033962	A	AT	AT	AT	AT	AT	AT	AT	AT
chr_2_2	215844	C	=	=	=	=	T	=	=	=
chr_2_2	238463	A	T	T	T	T	T	T	T	T
chr_2_2	367976	T	C	C	C	C	C	C	C	C
chr_2_2	406052	T	G	G	G	G	G	G	G	G
chr_2_2	518609	T	=	=	A	=	=	=	=	=
chr_2_2	694581	T	C	C	C	C	C	C	C	C
chr_2_2	938189	A	G	G	G	G	G	G	G	G
chr_2_2	959338	A	=	=	=	G	G	=	=	=
chr_2_2	959340	T	=	=	=	A	A	=	=	=
chr_2_2	1035181	A	=	=	G	=	=	=	=	=
chr_2_2	1110792	C	T	T	T	T	T	T	T	T
chr_2_2	1114952	A	C	C	C	C	C	C	C	C
chr_2_2	1131311	C	CT	CT	=	CT	=	=	=	=
chr_2_2	1334947	A	T	T	T	T	T	T	T	T
chr_2_2	1606908	T	A	A	A	A	A	A	A	A
chr_2_2	1739459	T	C	C	C	C	C	C	C	C
chr_2_2	1887245	T	=	=	A	=	=	=	=	=
chr_2_2	2000280	T	=	=	=	A	=	=	=	=
chr_2_2	2197346	T	C	C	C	C	C	C	C	C
chr_2_2	2217678	G	=	=	A	=	=	=	=	=
chr_2_2	2342349	T	A	A	A	A	A	A	A	A
chr_2_2	2364126	G	A	A	A	A	A	A	A	A
chr_2_2	2427930	A	=	=	=	=	=	G	=	=
chr_2_2	2527101	A	C	C	C	C	C	C	C	C
chr_2_2	2861307	G	T	T	T	T	T	T	T	T
chr_2_2	2884051	A	G	G	G	G	G	G	G	G
chr_2_2	2925401	A	G	G	G	G	G	G	G	G
chr_2_2	2953880	T	C	C	C	C	C	C	C	C
chr_2_2	3039598	T	=	=	=	=	=	A	=	=
chr_2_2	3149183	C	=	=	=	=	=	T	=	=
chr_2_2	3312808	G	=	=	A	=	=	=	=	=
chr_2_2	3353627	CC	=	=	=	TT	TT	=	=	=
chr_2_2	3462947	GT	=	TG	=	=	=	=	=	=
chr_2_2	3578857	C	T	T	T	T	T	T	T	T
chr_2_2	3582077	T	TC	TC	=	TC	TC	TC	TC	TC
chr_2_2	3774965	AA	TT	TT	TT	TT	TT	TT	TT	TT
chr_3_1	36	T	=	TA	=	=	=	=	=	=
chr_3_1	67	T	TA	TA	TA	=	TA	TA	TA	TA
chr_3_1	253907	A	AG	AG	AG	AG	AG	AG	AG	AG
chr_3_1	923602	GC	=	=	AG	=	=	=	=	=
chr_3_1	1517137	C	=	=	=	CAAAAA	=	=	=	=
chr_3_1	1592088	A	T	T	T	T	T	T	T	T
chr_3_1	1670180	T	=	=	TGTTTAAACGGATATCCC	=	=	=	=	=
chr_3_1	1670215	G	=	C	=	=	=	=	=	=
chr_3_1	1726712	GA	G	G	G	G	G	G	G	G
chr_3_1	1736907	G	C	C	C	C	C	C	C	C
chr_3_1	1776441	C	=	=	=	T	T	=	=	=
chr_3_1	1833409	GA	G	G	G	G	G	G	G	G
chr_3_2	23854	T	C	C	C	=	C	C	C	C
chr_3_2	100863	T	A	A	A	A	A	A	A	A
chr_3_2	126203	GCT	G	G	G	G	G	G	G	G
chr_3_2	126210	T	C	C	C	C	C	C	C	C
chr_3_2	197774	C	CT	CT	CT	CT	CT	CT	CT	CT
chr_3_2	277805	C	=	=	=	T	T	=	=	=
chr_3_2	279173	T	=	=	G	=	=	G	=	=
chr_3_2	354504	C	T	T	T	T	T	T	T	T
chr_3_2	362168	T	C	C	C	C	C	C	C	C
chr_3_2	631140	G	C	C	C	C	C	C	C	C
chr_3_2	743066	A	G	G	G	G	G	G	G	G
chr_3_2	790127	G	A	A	A	A	A	A	A	A
chr_3_2	790132	T	A	A	A	A	A	A	A	A
chr_3_2	847977	T	TTATATG	TTATATG	=	=	=	=	TTATATG	TTATATG
chr_3_2	946261	A	ATTTGTTTTT	ATTTGTTTTT	=	=	ATTTGTTTTT	ATTTGTTTTT	ATTTGTTTTT	ATTTGTTTTT
chr_3_2	946267	G	T	=	=	=	=	=	=	=
chr_3_2	955509	C	A	=	A	=	=	=	=	=
chr_3_2	955511	A	G	=	G	G	G	G	G	G
chr_3_2	967707	A	G	G	G	G	G	G	G	G
chr_3_2	1267862	G	A	A	A	A	A	A	A	A
chr_3_2	1299333	C	T	T	T	T	T	T	T	T
chr_3_2	1693051	T	=	C	=	=	=	=	=	=
chr_3_2	1707676	A	G	G	G	G	G	G	G	G
chr_3_2	1735596	T	C	C	C	C	C	C	C	C
chr_3_2	1932978	T	C	C	C	C	C	C	C	C
chr_3_2	1974782	A	=	=	T	=	=	=	=	=
chr_3_2	1992389	G	GT	GTT	=	=	GT	GT	GTT	GTT
chr_4_1	33083	A	=	=	=	T	T	=	=	=
chr_4_1	444916	CC	TT	TT	TT	TT	TT	TT	TT	TT
chr_4_1	462298	A	G	G	G	G	G	G	G	G
chr_4_1	598644	T	TC	TC	=	TC	TC	TC	TC	TC
chr_4_1	809494	TA	=	=	=	T	=	=	=	=
chr_4_1	1402328	TA	T	T	T	T	T	T	T	T
chr_4_1	1405092	T	=	=	C	=	=	=	=	=
chr_4_1	1503896	T	=	=	C	=	=	=	=	=
chr_4_1	1539334	C	=	=	=	=	=	T	=	=
chr_4_1	1669995	A	T	T	T	T	T	T	T	T
chr_4_1	1774679	T	G	G	G	G	G	G	G	G
chr_4_1	2287964	T	=	=	A	=	=	=	=	=
chr_4_1	2391346	T	TG	TG	TG	TG	TG	TG	TG	TG
chr_4_1	2431692	T	A	A	A	A	A	A	A	A
chr_4_1	2444995	T	C	C	C	=	C	C	C	C
chr_4_2	162	A	G	=	=	=	G	=	=	=
chr_4_2	296906	A	T	T	T	T	T	T	T	T
chr_4_2	461011	C	=	=	=	=	=	T	=	=
chr_4_2	898944	G	C	C	C	C	C	C	C	C
chr_4_2	963780	C	T	T	T	T	T	T	T	T
chr_4_2	1099733	G	=	=	A	=	=	=	=	=
chr_4_2	1106683	AC	CA	CA	CA	CA	CA	CA	CA	CA
chr_4_2	1175318	C	T	T	T	T	T	T	T	T
chr_4_2	1175321	A	T	T	T	T	T	T	T	T
chr_4_2	1264416	T	G	G	G	G	G	G	G	G
chr_4_2	1294617	G	GT	=	GT	=	GT	GT	GT	GT
chr_4_2	1327564	G	A	A	A	A	A	A	A	A
chr_4_2	1556767	T	=	=	=	A	A	=	=	=
chr_4_2	1879315	C	=	=	CCAAAA	=	=	=	=	=
chr_4_2	1924193	A	=	=	=	T	T	=	=	=
chr_4_2	2085820	T	A	A	A	A	A	A	A	A
chr_4_2	2095281	G	C	C	C	C	C	C	C	C
chr_4_2	2196668	T	A	A	A	A	A	A	A	A
chr_4_2	2265075	G	=	=	=	GA	=	GA	=	=
chr_4_2	2600429	G	A	A	A	A	A	A	A	A
chr_4_2	2648243	C	T	T	T	T	T	T	T	T
chr_4_2	2677686	A	T	T	T	T	T	T	T	T
chr_4_2	2742540	G	A	A	A	A	A	A	A	A
chr_4_2	2819676	A	G	G	G	G	G	G	G	G
chr_4_2	2952391	T	=	=	=	=	=	=	A	A
chr_4_2	2952395	TG	=	=	=	=	=	=	GC	GC
chr_4_2	3359621	G	=	=	=	GAGT	=	=	=	=
chr_4_2	3425242	A	T	T	T	T	T	T	T	T
chr_4_2	3430584	A	=	=	=	=	=	T	=	=
chr_4_2	3456914	T	A	A	A	A	A	A	A	A
chr_4_2	3477261	G	C	C	C	C	C	C	C	C
chr_4_2	3511004	A	=	=	=	AC	AC	=	=	=
chr_4_2	3610650	A	T	T	T	T	T	T	T	T
chr_4_2	3730110	A	=	T	=	=	=	=	=	=
chr_4_2	3742853	T	C	C	C	C	C	C	C	C
chr_5_1	68583	G	A	A	A	A	A	A	A	A
chr_5_1	90694	C	T	T	T	T	T	T	T	T
chr_5_1	417615	CA	=	TT	=	=	=	=	=	=
chr_5_1	641507	G	T	T	T	T	T	T	T	T
chr_5_1	660572	A	G	G	G	G	G	G	G	G
chr_5_1	860149	AC	=	=	=	=	=	TT	=	=
chr_5_2	165402	GG	AA	AA	AA	AA	AA	AA	AA	AA
chr_5_2	346155	A	AT	AT	=	AT	AT	AT	=	=
chr_5_2	410141	C	CT	=	CT	CT	CT	CT	CT	CT
chr_5_2	414409	A	=	=	G	=	=	=	=	=
chr_5_2	436714	A	C	C	C	C	C	C	C	C
chr_5_2	569503	C	T	T	T	T	T	T	T	T
chr_5_2	694025	G	=	=	C	=	=	C	=	=
chr_5_2	906027	T	=	=	=	TGTTCAGGAA	=	=	=	=
chr_5_2	906196	T	=	=	G	=	=	=	=	=
chr_5_2	1070152	A	=	=	C	=	=	=	=	=
chr_5_2	1155218	AC	TT	TT	TT	TT	TT	TT	TT	TT
chr_5_2	1157983	C	T	T	T	T	T	T	T	T
chr_5_2	1215723	G	T	T	T	T	T	T	T	T
chr_5_2	1312002	T	C	C	C	C	C	C	C	C
chr_5_2	1804663	T	=	=	=	=	=	A	=	=
chr_5_2	1814365	G	=	=	=	A	=	=	=	=
chr_5_2	1907438	GA	TT	TA	TT	=	TT	TT	TT	TT
chr_5_2	1948977	C	T	T	T	T	T	T	T	T
chr_5_2	2040052	T	C	C	C	C	=	C	C	C
chr_5_2	2309084	TA	CT	CT	CT	CT	CT	CT	CT	CT
chr_5_2	2309123	A	T	T	T	T	T	T	T	T
chr_6_1	172261	A	=	=	T	=	=	=	=	=
chr_6_1	568694	A	G	G	G	G	G	G	G	G
chr_6_1	568699	C	T	T	T	T	T	T	T	T
chr_6_1	568703	G	A	A	A	A	A	A	A	A
chr_6_1	577432	A	=	T	=	=	=	=	=	=
chr_6_1	688849	C	T	T	T	T	T	T	T	T
chr_6_1	720562	T	=	=	C	=	=	=	=	=
chr_6_1	759937	G	T	T	T	T	T	T	T	T
chr_6_1	765400	A	=	=	=	=	=	T	=	=
chr_6_1	937067	A	T	T	T	T	T	T	T	T
chr_6_1	1144620	T	C	C	C	C	C	C	C	C
chr_6_1	1166943	A	G	G	G	G	G	G	G	G
chr_6_1	1389550	A	=	=	T	=	=	=	=	=
chr_6_1	1403358	T	=	=	=	=	=	C	=	=
chr_6_1	1486887	A	=	=	=	T	T	=	=	=
chr_6_1	1516303	G	GT	GT	GT	GT	GT	GT	GT	GT
chr_6_1	1525584	T	=	=	=	TTAGTGAC	=	=	=	=
chr_6_1	1811681	T	=	=	=	=	=	G	=	=
chr_6_1	2096258	T	C	C	C	C	C	C	C	C
chr_6_1	2232442	C	CT	CT	CT	CT	CT	CT	CT	CT
chr_6_1	2300807	T	=	=	A	=	=	=	=	=
chr_6_1	2391830	A	=	=	=	AT	AT	=	=	=
chr_6_1	2417303	C	=	=	T	=	=	=	=	=
chr_6_1	2632603	T	C	C	C	=	C	C	C	C
chr_6_1	2659570	A	C	C	C	=	C	C	C	C
chr_6_1	2728944	G	GA	GA	=	GA	GA	GA	GA	GA
chr_6_1	2959849	T	=	=	A	=	=	=	=	=
chr_6_1	2994667	G	A	A	A	A	A	A	A	A
chr_6_1	3177813	G	GT	GT	GT	GT	GT	GT	GT	GT
chr_6_1	3225306	T	G	G	G	G	G	G	G	G
chr_6_1	3227454	G	A	A	A	A	A	A	A	A
chr_6_1	3419593	T	C	C	C	C	C	C	C	C
chr_6_1	4007050	T	=	=	=	=	=	A	=	=
chr_6_1	4298974	G	=	=	=	=	=	=	GT	GT
chr_6_1	4298990	G	=	GT	=	=	GTTTTAGGGT	=	=	=
chr_7_1	47	T	=	=	TA	=	=	=	=	=
chr_7_1	350629	T	A	A	A	A	A	A	A	A
chr_7_1	382565	T	A	A	A	A	A	A	A	A
chr_7_1	526728	T	C	C	C	C	C	C	C	C
chr_7_1	526730	AG	A	A	A	A	A	A	A	A
chr_7_1	773491	G	GAA	GAA	GAA	GAA	GAA	GAA	GAA	GAA
chr_7_1	974386	A	T	T	T	T	T	T	T	T
chr_7_1	986107	G	T	T	T	T	T	T	T	T
chr_7_1	1092755	G	GA	GA	GA	GA	GA	GA	GA	GA
chr_7_1	1193509	T	C	C	C	C	C	C	C	C
chr_7_1	1214778	T	A	A	A	A	A	A	A	A
chr_7_2	192943	G	A	A	A	A	A	A	A	A
chr_7_2	282566	C	G	G	G	G	G	G	G	G
chr_7_2	495996	C	T	T	T	T	T	T	T	T
chr_7_2	507820	A	G	G	G	G	G	G	G	G
chr_7_2	687403	G	GT	GT	GT	GT	GT	GT	GT	GT
chr_7_2	718433	A	=	=	=	C	C	=	=	=
chr_7_2	1045088	T	C	C	C	C	C	C	C	C
chr_7_2	1060475	T	C	C	C	C	C	C	C	C
chr_7_2	1195764	G	=	=	=	C	=	=	=	=
chr_7_2	1550962	T	G	G	G	G	G	G	G	G
chr_7_2	1668382	C	T	T	T	T	T	T	T	T
chr_7_2	1754751	C	=	=	T	=	=	=	=	=
chr_7_2	2478046	A	C	C	C	=	C	C	C	C
chr_7_2	2807054	A	AGGGTT	=	=	=	=	=	=	=
chr_8_1	448583	A	=	=	=	G	=	=	=	=
chr_8_1	595871	A	T	T	T	T	T	T	T	T
chr_8_1	1001494	G	GA	GA	GA	GA	GA	GA	GA	GA
chr_8_1	1129207	A	T	T	T	T	T	T	T	T
chr_8_1	1267471	G	=	A	A	A	A	A	A	A
chr_8_1	1280140	C	T	T	T	T	T	T	T	T
chr_8_1	1424616	G	GAT	GAT	GAT	GAT	GAT	GAT	GAT	GAT
chr_8_1	1478821	G	=	=	=	C	=	=	=	=
chr_8_1	1478823	G	=	=	=	C	=	=	=	=
chr_8_2	26116	T	=	=	A	=	=	=	=	=
chr_8_2	39510	A	ACTCATGCCACAC	ACTCATGCCACAC	ACTCATGCCACAC	=	ACTCATGCCACAC	ACTCATGCCACAC	ACTCATGCCACAC	ACTCATGCCACAC
chr_8_2	81692	AAATATTAT	A	A	=	=	A	=	=	=
chr_8_2	458934	G	GA	GA	GA	GA	GA	GA	GA	GA
chr_8_2	461011	T	C	C	C	C	C	C	C	C
chr_8_2	596309	A	C	C	C	C	C	C	C	C
chr_8_2	779756	G	=	A	A	=	=	=	=	=
chr_8_2	903328	C	T	T	T	T	T	T	T	T
chr_8_2	987294	A	G	G	G	G	G	G	G	G
chr_8_2	1276456	CATAT	C	C	C	C	C	C	C	C
chr_8_2	1284173	C	CT	=	CT	CT	CT	CT	CT	CT
chr_8_2	1363291	A	=	=	=	T	T	=	=	=
chr_8_2	1441311	T	=	TC	=	=	=	=	=	=
chr_8_2	1577193	G	GA	GA	GA	GA	GA	GA	GA	GA
chr_8_2	1580160	GA	G	G	G	G	G	G	G	G
chr_8_2	1612997	A	=	=	=	G	G	=	=	=
chr_8_2	1620446	A	=	=	=	AT	=	AT	AT	AT
chr_8_2	1911682	C	=	=	=	=	=	T	=	=
chr_8_2	2082531	A	=	=	=	C	C	=	=	=
chr_8_2	2255879	A	=	=	T	=	=	=	=	=
chr_8_2	2375177	A	=	=	=	C	C	=	=	=
chr_8_2	2415291	C	T	T	T	T	T	T	T	T
chr_8_2	2487194	AC	=	=	GA	=	=	=	=	=
chr_8_2	2939729	C	=	=	=	T	=	=	=	=
chr_8_2	2981254	T	A	A	A	A	A	A	A	A
chr_8_2	3074636	A	G	G	G	G	G	G	G	G
chr_8_2	3317885	C	T	T	T	T	T	T	T	T
chr_8_2	3394706	A	=	=	T	=	=	=	=	=
